# Supplementary material for: Boosting cytosine base editing in potato through synergistic optimization
Source: Hortic Res. 2026 Apr 7;13(8):uhag122. doi: 10.1093/hr/uhag122 (PMC13395515; doi:10.1093/hr/uhag122)
Supplement: Web_Material_uhag122 [file web_material_uhag122.zip]

Archive with 3 entries (3 files):
- Revised Supplemental Figure 1-7 and Table 1-2 0302 .pdf
- Revised Supplemental Table 3-14 .pdf
- Revised Supplemental Table 3-14 .xlsx
