# Supplementary material for: Boosting cytosine base editing in potato through synergistic optimization
Source: Hortic Res. 2026 Apr 7;13(8):uhag122. doi: 10.1093/hr/uhag122 (PMC13395515; doi:10.1093/hr/uhag122)
Supplement: Web_Material_uhag122 [file web_material_uhag122.zip › Revised Supplemental Table 3-14 .xlsx]

## Sheet: Table S3
	Supplemental Table 3. The C-to-T editing efficiency of Anc689, evoFERNY, Sdd7, CDA1 and evoCDA1 in potato hairy roots
	Target sites	CBE constructs	C-to-T editing efficiency in independent transgenic hairy roots
			1	2	3	4	5	6	7	8	9	10	11	12
	StALS1-gRNA1	Anc689	0	0	0	0	0	0	0	0	0	0.4275	0.0101	0.0104
		evoFERNY	0.3818	0.2965	0.3101	0.3283	0.709	0.1401	0.3346	0.4171	0.4865	0.0231	0	0.2409
		Sdd7	0.0504	0.0125	0.1139	0.2599	0.4947	0.0119	0.0976	0	0.1126	0.1075	0.1589	0.1029
		CDA1	0.4082	0.6155	0	0.228	0.039	0.1662	0.4526	0.0672	0.0906	0.715	0.5401	0.8095
		evoCDA1	0.0233	0.4791	0.9277	0.9549	0	0.0112	0.0666	0.7086	0.7074	0.9732	0.0137	0.7041
	StALS2-gRNA1	Anc689	0.0124	0	0.0207	0	0	0	0	0	0.0128	0.0299	0	0.037
		evoFERNY	0.0345	0.2258	0.281	0.1992	0.8067	0	0.1517	0.1335	0	0	0.3302	0
		Sdd7	0.0612	0.0141	0.0611	0.0366	0.0192	0.0908	0.0419	0	0.0987	0.1782	0.1276	0.0957
		CDA1	0.5384	0.252	0	0.098	0.0212	0.2991	0.7871	0.0676	0.0346	0.6396	0.987	0.3984
		evoCDA1	0	0	0.7824	0.9187	0	0	0	0.2585	0.9634	0.87	0.0115	0.3586
	StEPSPS2-gRNA1	Anc689	0.1204	0	0.4226	0.2946	0.0599	0.0677	0.059	0.0485	0.0555	0.0695	0.0345	0.2096
		evoFERNY	0.4328	0.3213	0.7189	0.6025	0.8451	0.141	0.7577	0.7062	0.4414	0.7426	0.5558	0.5279
		Sdd7	0.37	0.7263	0.32	0.2505	0.8868	0.9291	0.593	0.2325	0.6071	0.7632	0.7902	0.7247
		CDA1	0.8546	0.4743	0.9513	0.847	0.6671	0.3804	0.924	0.4094	0.7314	0.9627	0.6027	0.9734
		evoCDA1	0.9742	0.5859	0	0.0115	0.0193	0.4147	0	0	0.5219	0.8413	0.5787	0.9664
	StEPSPS2-gRNA2	Anc689	0.0285	0.0953	0.1201	0.5029	0.4582	0.074	0	0.7258	0.1742	0.172	0.0529	0
		evoFERNY	0.0142	0.3705	0.11	0.1412	0.0705	0.2984	0.2947	0.2379	0.3534	0	0.0638	0.1865
		Sdd7	0.1862	0.7031	0.4358	0.5987	0.3979	0.5036	0.9139	0.2576	0	0.0577	0.6728	0.1901
		CDA1	0.8721	0	0.5849	0.1146	0.9534	0.0609	0.9694	0	0.5452	0.3724	0.0396	0.0382
		evoCDA1	0.1013	0.0827	0.489	0.4604	0.0647	0.8551	0.4909	0.0492	0.2391	0.0963	0.1242	0.1036
	StGBSS-gRNA1	Anc689	0.3178	0.0114	0.3356	0.3109	0.1894	0.1961	0.3135	0.2505	0.1125	0.1709	0.0398	0.2695
		evoFERNY	0.5807	0.2911	0.657	0.6789	0.7982	0.1907	0.7361	0.7734	0.3619	0.8254	0.6808	0.4266
		Sdd7	0.379	0.7307	0.6116	0.4346	0.5093	0.7119	0.7943	0.3954	0.9037	0.7649	0.8075	0.6937
		CDA1	0.5263	0.3763	0.3801	0.805	0.4519	0.6497	0.6902	0.2482	0.5332	0.4021	0.2734	0.3288
		evoCDA1	0.9734	0.606	0	0.0119	0.0284	0.3699	0.0128	0	0.1521	0.7953	0.4086	0.8841
	StPDS-gRNA1	Anc689	0.5464	0.5603	0.5619	0	0.0525	0.4299	0.3928	0.4677	0.3196	0.0444	0.1909	0.3646
		evoFERNY	0.5507	0.827	0.5735	0.8041	0.9374	0.3001	0.3755	0.834	0.5561	0.6439	0.2572	0.5637
		Sdd7	0.7716	0.9136	0.9715	0.8916	0.7861	0.8606	0.4222	1	0.8762	0.9025	0.935	0.7093
		CDA1	0.4399	0.6101	0.5474	0.487	0.1389	0.3222	0.85	0.6493	0.4321	0.8501	0.9695	0.4932
		evoCDA1	0.3647	0.1501	0.2267	0.3936	0.2521	0.7261	0.0241	0.185	0.2276	0.5219	0	0.1972
	StPDS-gRNA2	Anc689	0.1318	0.2685	0.5531	0.4622	0.5399	0.395	0.093	0.5009	0.4241	0.2636	0.3486	0.3276
		evoFERNY	0.0401	0.3234	0.1973	0.2856	0.1837	0.0919	0.5485	0.2339	0.0747	0.14	0.3206	0.4294
		Sdd7	0.2897	0.6713	0.8398	0.8087	0.9448	0.9732	0.9265	0.2966	0.0558	0.5676	0.9864	0.738
		CDA1	0.4048	0	0.4729	0.1969	0.9836	0.0591	0.4988	0	0.41	0.5546	0.2216	0.1951
		evoCDA1	0.3204	0.447	0.4106	0.6115	0.2875	0.5157	0.3482	0.1436	0.3465	0.2974	0.2223	0.2541
	StPDS-gRNA3	Anc689	0.0314	0.0597	0.0244	0.1079	0.078	0.0844	0	0.0685	0.0865	0.0904	0.091	0.0112
		evoFERNY	0.0308	0.1025	0.1274	0.1274	0.0565	0.1635	0.3218	0.208	0.0566	0	0.1856	0.2119
		Sdd7	0.18	0.3782	0.4643	0.2131	0.5762	0.6767	0.8424	0.0775	0.0391	0.1152	0.6053	0.3542
		CDA1	0.4364	0	0.297	0.1907	0.9777	0.0858	0.0744	0	0.426	0.3668	0.2302	0.2177
		evoCDA1	0.0184	0	0	0.0531	0	0.1656	0	0	0.0244	0	0	0

## Sheet: Table S4
	Supplemental Table 4. The InDel frequency of Anc689, evoFERNY, Sdd7, CDA1 and evoCDA1 in potato hairy roots
	Target sites	CBE constructs	The InDel frequency of CBEs in independent transgenic hairy roots
			1	2	3	4	5	6	7	8	9	10	11	12
	StALS1-gRNA1	Anc689	0	0	0	0	0	0	0	0	0	0	0	0
		evoFERNY	0	0	0	0	0	0	0	0	0	0	0	0
		Sdd7	0	0	0	0	0	0	0	0	0	0	0	0
		CDA1	0.0159	0	0	0.0146	0.0195	0	0.0483	0.0549	0.0201	0.0115	0	0.0241
		evoCDA1	0	0	0	0	0	0	0	0.0407	0.2593	0	0	0
	StALS2-gRNA1	Anc689	0	0	0	0	0	0	0	0	0	0	0	0
		evoFERNY	0	0	0	0	0	0	0.0114	0	0	0	0	0
		Sdd7	0	0	0	0	0	0	0	0	0.042	0	0	0
		CDA1	0	0	0	0	0	0	0.02	0.0397	0	0	0	0
		evoCDA1	0	0	0.0997	0	0	0	0	0.1191	0	0.0722	0	0.0836
	StEPSPS2-gRNA1	Anc689	0	0	0	0	0	0	0	0	0	0	0	0
		evoFERNY	0	0	0	0	0	0	0	0	0.0125	0	0	0
		Sdd7	0	0	0	0	0	0	0.173	0	0	0	0	0
		CDA1	0.0475	0.209	0	0.0436	0.1742	0.1985	0.0406	0.4864	0.0792	0.0164	0.0728	0
		evoCDA1	0	0.3539	0	0	0	0	0	0	0.401	0	0.0412	0.0102
	StEPSPS2-gRNA2	Anc689	0	0	0	0	0	0	0	0	0	0	0	0
		evoFERNY	0	0	0	0	0	0	0	0	0	0	0	0
		Sdd7	0	0	0	0	0	0	0	0	0	0	0	0
		CDA1	0.0316	0	0.1177	0.0818	0	0.0193	0	0	0.167	0.0573	0.1845	0.1698
		evoCDA1	0	0	0	0	0	0	0	0	0	0	0	0.0121
	StGBSS-gRNA1	Anc689	0	0	0	0	0	0.0391	0.0182	0	0	0	0	0
		evoFERNY	0	0	0	0	0	0	0	0	0	0.011	0	0.0291
		Sdd7	0.038	0.0621	0	0	0	0	0	0.0101	0.0103	0	0	0.0533
		CDA1	0.1014	0.0807	0.1043	0.0384	0.0807	0.1162	0	0.3375	0.11	0.0314	0.372	0.3046
		evoCDA1	0	0	0	0	0	0	0	0	0.0509	0	0	0.0377
	StPDS-gRNA1	Anc689	0	0.0152	0	0	0	0	0	0	0	0.0104	0	0
		evoFERNY	0.0538	0.0408	0.0505	0.0214	0.0553	0.0642	0.0138	0.0411	0.0161	0.0159	0.08	0.0694
		Sdd7	0.0856	0.0273	0.0607	0.0259	0.0863	0.0913	0.0402	0.0428	0.0785	0.0657	0.0776	0.0495
		CDA1	0.0108	0	0	0.0173	0.0372	0	0.0777	0	0.0314	0.1582	0	0.0127
		evoCDA1	0.2212	0.0503	0.0478	0.2151	0.0461	0.1704	0	0.0556	0.1048	0.2052	0.0127	0.0448
	StPDS-gRNA2	Anc689	0	0	0	0	0	0	0	0	0	0	0	0
		evoFERNY	0	0	0	0.0181	0	0	0	0	0	0	0	0
		Sdd7	0	0	0	0	0	0	0	0	0	0	0	0.0264
		CDA1	0.0387	0	0.0111	0	0	0	0	0	0	0	0.0128	0.0123
		evoCDA1	0	0	0	0	0	0	0	0	0	0	0.0119	0
	StPDS-gRNA3	Anc689	0	0	0	0	0	0	0	0	0	0	0	0
		evoFERNY	0	0	0	0	0	0	0	0	0	0	0	0
		Sdd7	0	0	0	0	0	0	0	0	0	0	0	0
		CDA1	0.0125	0	0.0712	0.0376	0	0.039	0.0213	0	0	0.0663	0	0
		evoCDA1	0	0	0	0	0	0.0118	0	0	0	0	0	0

## Sheet: Table S5
	Supplemental Table 5. The C-to-T editing efficiency of CDA1, RPS-CDA1, FTO-CDA1 and RF-CDA1 in potato hairy roots
	Target sites	CBE constructs	C-to-T editing efficiency in independent transgenic hairy roots
			1	2	3	4	5	6	7	8	9	10	11	12
	StALS1-gRNA1	CDA1	0.3588	0	0.0709	0.1156	0	1	0.0214	0.9079	0.2511	0.5235	0.2982	0
		RPS-CDA1	0.2606	0.4356	0.1041	0.2485	0.7087	0.5732	0.5349	0.9168	0.7458	0.514	0.0391	0.2202
		FTO-CDA1	0.0561	0.0151	0.2689	0.58	0.4399	0.2126	0.7697	0.4711	0.0217	0.8516	0.0162	0.8237
		RF-CDA1	0.1965	0.9494	0.9232	0.0203	0.4725	0	0.4405	0.1502	0.4517	0.1802	0.1015	0.0515
	StALS2-gRNA1	CDA1	0.2451	0.1093	0	0.0132	0.1425	0.7272	0	0.3366	0.1032	0.333	0.0495	0
		RPS-CDA1	0.1726	0.2294	0	0.4384	0.171	0.359	0.3014	0.4164	0.7105	0.2854	0.0188	0.0648
		FTO-CDA1	0.0214	0	0.043	0.3077	0.2178	0.2924	0.5545	0.1293	0.0233	0.5356	0	0.7702
		RF-CDA1	0.189	0.506	0.941	0	0.0749	0.3025	0.1699	0.1996	0.3726	0.1214	0.0172	0.0542
	StALS1-gRNA2	CDA1	0.9628	0.9745	0	0.0573	0.0787	0	0.013	0.5707	0.0176	0.485	0.537	0.1166
		RPS-CDA1	0.6606	0.4405	0.7089	0.1419	0.0431	0.8752	0.1673	0.5194	0.5903	0.5538	0	0.371
		FTO-CDA1	0.2738	0.3219	0	0.323	0.8348	0	0.7245	0.2836	0.4084	0.1164	0.7007	0.4919
		RF-CDA1	0.1329	0.7803	0.4422	0.5543	0.7382	0.6779	0.3413	0.7091	0.7809	0.7551	1	0.6831
	StALS2-gRNA2	CDA1	0.9875	0.8827	0	0.0581	0.0442	0	0	0.5854	0.2263	0.4514	0.9764	0.1051
		RPS-CDA1	0.5291	0.6795	0.6614	0.0932	0	0.5935	0.2667	0.5964	0.7024	0.337	0.0361	0.5956
		FTO-CDA1	0.3269	0.3248	0	0.254	0.9731	0	0.2517	0.2621	0.6213	0.0906	0.3745	0.8336
		RF-CDA1	0.085	1	0.5687	0.5423	0.6489	0.8905	0.2772	0.2911	0.7339	0.9068	0.8837	0.7277
	StDL1-gRNA1	CDA1	0.1712	0.3709	0	0	0.5321	0	0	0.4007	0.0268	0.6456	0.2474	0.1129
		RPS-CDA1	0.7232	0.9835	0.9704	0.2374	0.0432	0.9812	0.3196	0.6232	0.1661	0.2162	0.028	0.5924
		FTO-CDA1	0.0109	0.0293	0.2489	0.1995	0.8236	0	0.2409	0	0.3573	0.2833	0.292	0.7948
		RF-CDA1	0.1935	0.9869	0.5777	0.634	0.6884	0.8818	0.9605	0.6701	0.6277	0.8407	0.9856	0.882
	StGBSS-gRNA2	CDA1	0.0355	0.0991	0	0	0.0505	0	0	0.098	0	0.0338	0.0561	0.1036
		RPS-CDA1	0	0.9067	0.6428	0.4272	0.0213	0.785	0.1364	0.306	0.0511	0.0286	0	0.2628
		FTO-CDA1	0	0.0226	0.0353	0.0151	0.094	0	0.4324	0	0.1581	0.0148	0.4461	0.7615
		RF-CDA1	0.0433	0.4583	0.4608	0.4196	0.4832	0.4957	0.448	0.5956	0.5655	0.5287	0.9624	0

## Sheet: Table S6
	Supplemental Table 6. The InDel frequency of CDA1, RPS-CDA1, FTO-CDA1 and RF-CDA1 in potato hairy roots
	Target sites	CBE constructs	The InDel frequency of CBEs in independent transgenic hairy roots
			1	2	3	4	5	6	7	8	9	10	11	12
	StALS1-gRNA1	CDA1	0.0656	0	0.0973	0.0217	0.1106	0	0	0	0	0.032	0	0
		RPS-CDA1	0	0.0914	0	0	0.0801	0	0	0	0	0.0344	0	0
		FTO-CDA1	0	0	0	0	0	0	0	0	0	0	0	0
		RF-CDA1	0	0	0	0.2545	0.0167	0	0.0199	0	0	0	0	0.3131
	StALS2-gRNA1	CDA1	0	0	0	0.014	0	0	0	0	0	0	0	0
		RPS-CDA1	0	0.0681	0	0	0	0	0	0	0	0.0266	0	0
		FTO-CDA1	0	0	0	0	0	0	0	0.0275	0	0	0	0.0416
		RF-CDA1	0	0	0	0	0	0	0	0	0	0	0	0
	StALS1-gRNA2	CDA1	0	0	0	0	0	0	0	0.1168	0	0.2567	0.0259	0
		RPS-CDA1	0.0377	0.3437	0.1393	0.2142	0	0.1249	0.0538	0.0635	0	0	0.0492	0.2997
		FTO-CDA1	0	0.2855	0	0	0	0	0.0434	0	0.163	0.4644	0	0.0665
		RF-CDA1	0	0.2197	0	0.0755	0.0508	0.0777	0.4026	0.0573	0	0	0	0.0172
	StALS2-gRNA2	CDA1	0	0.0385	0	0.0211	0	0	0	0.0885	0	0.022	0	0.0905
		RPS-CDA1	0.027	0.1761	0.131	0.2029	0	0.3316	0	0.0919	0.0541	0	0.0509	0.0921
		FTO-CDA1	0	0.274	0	0	0	0	0.0964	0	0.0681	0.523	0.0192	0.045
		RF-CDA1	0	0	0.0234	0.062	0.0829	0	0	0.089	0	0	0.0187	0.0512
	StDL1-gRNA1	CDA1	0.1219	0.2354	0	0	0	0	0	0.2307	0.0298	0	0	0.0208
		RPS-CDA1	0.0222	0	0	0.0561	0	0	0.0583	0.0219	0.0133	0.1191	0	0.0163
		FTO-CDA1	0	0	0.0201	0	0	0	0.0259	0	0.0666	0.0111	0.1056	0
		RF-CDA1	0	0	0	0	0.0396	0.0362	0	0.0195	0.164	0	0	0.0123
	StGBSS-gRNA2	CDA1	0	0	0	0.0172	0.0109	0	0	0.0278	0	0.0356	0.0339	0.038
		RPS-CDA1	0.9191	0.0273	0.0251	0.0141	0.0981	0	0.0283	0.0108	0.0794	0.0105	0.0134	0.0175
		FTO-CDA1	0	0.0288	0.011	0	0.0164	0.0279	0.0307	0	0	0.0241	0	0.024
		RF-CDA1	0	0	0	0.0202	0.0291	0	0	0	0	0	0	0.9358

## Sheet: Table S7
	Supplemental Table 7. The C-to-T editing efficiency of CDA1, CDA1-DBD, CDA1-HNHN and CDA1-HNHG in potato hairy roots
	Target sites	CBE constructs	C-to-T editing efficiency in independent transgenic hairy roots
			1	2	3	4	5	6	7	8	9	10	11	12
	StALS1-gRNA1	CDA1	0.2125	0	0.3485	0.0947	0	0.0136	0.1019	0.445	0.1498	0.0287	0.7503	0.5025
		CDA1-DBD	0.1937	0.2013	0.2221	0.2292	0.2361	0.2168	0.1841	0.1744	0.1701	0.2807	0.152	0.2134
		CDA1-HNHN	0.9864	0.5182	0.9744	0.8273	0	0.9625	0.8982	0.9654	0.7746	0.7444	0.8342	0.7881
		CDA1-HNHG	1	0.3485	0.8252	0.9769	0.9843	0.9799	0.2031	0.3157	0.9705	0.4888	0.9642	0.972
	StALS2-gRNA1	CDA1	0.0625	0	0.2195	0.1045	0	0	0	0.072	0.1831	0.4954	0.4632	0.0859
		CDA1-DBD	0.1858	0.2184	0.1875	0.228	0.2567	0.1947	0.2392	0.1457	0.2097	0.2462	0.1648	0.2662
		CDA1-HNHN	0.982	0.5386	0.9824	0.9833	0	0.9666	0.8773	0.4955	0.7399	0.7623	0.836	1
		CDA1-HNHG	0.8803	0.1746	0.8208	0.7448	0.9833	0.82	0.0345	0.5229	0.9721	0.9711	0.9888	0.985
	StEPSPS2-gRNA1	CDA1	0.7219	0.0986	0.8891	0.0873	0.0102	0.2258	0.9765	0.635	0.8767	0.3193	0.9401	0.863
		CDA1-DBD	0.6074	0.4814	0.397	0.0677	0.4497	0.8984	0	0.0523	0.7049	0	0.0338	0.953
		CDA1-HNHN	0	1	0.2732	1	0.98	0.984	0.8869	1	0.81	0.6095	0.9812	0.9672
		CDA1-HNHG	0.9326	0.9896	0.0191	0.7629	0.9824	0.8007	0.9895	0.9114	0.9791	0.9894	0.9406	0.9798
	StEPSPS2-gRNA2	CDA1	0.2961	0.0998	0.1118	0.0993	0.2491	0.4624	0.0329	0	0.0359	0.1537	0.0575	0.4996
		CDA1-DBD	0.274	0.179	0.0114	0.2812	0.9589	0.0144	0.6579	0.9663	0.5144	0.9058	0	0.1564
		CDA1-HNHN	0.9164	0.9159	0.7467	0.9013	0.9877	0.9692	0.8288	0.5924	0.9755	0.7157	0.9846	0.6729
		CDA1-HNHG	0.9767	0.9741	0.9162	0.4992	0.1899	0.974	0.7755	0.9105	0.9745	0.9861	0.9685	0.9835
	StGBSS-gRNA1	CDA1	0.4111	0.0531	0.5864	0	0	0.0624	0.5152	0.4416	0.2104	0.0388	0.4677	0.6394
		CDA1-DBD	0.6121	0.1614	0	0.5107	0.0767	0.5356	0.2641	0	0.3853	0.2933	0.2996	0.3577
		CDA1-HNHN	0.0199	1	0.1877	1	0.9882	1	0.9007	1	0.8101	0.306	1	0.0188
		CDA1-HNHG	0.778	1	0.0109	0.8642	0.8904	0.0131	0.8407	0.8729	0.9645	0.9202	0.664	0.9884
	StPDS-gRNA1	CDA1	0.7152	0.015	0.6473	0.3131	0.0151	0.0265	0.4024	0.6517	0.0554	0.0784	0.6813	0.3563
		CDA1-DBD	0.4723	0.2935	0.3093	0.1532	0.346	0.3929	0.1929	0.0977	0.1041	0.3567	0.0818	0.1288
		CDA1-HNHN	0.9867	0.9769	0.9759	0.9833	0.0195	0.9794	0.8792	0.9804	0.981	0.3163	0.882	1
		CDA1-HNHG	1	0.9733	1	0.9869	1	0.9274	0.6232	0.7679	0.9819	0.96	0.9892	0.9891
	StPDS-gRNA2	CDA1	0.2312	0.9014	0.5217	0.1461	0.1963	0.2592	0.0704	0	0.0794	0.1425	0.0861	0.3045
		CDA1-DBD	0.4338	0.1505	0.2366	0.3008	0.5545	0.0266	0.4302	0.7358	0.0635	0.7	0.1623	0.1164
		CDA1-HNHN	0.9342	0.9321	1	1	1	0.979	0.8299	0.9883	0.9862	0.8525	1	0.7504
		CDA1-HNHG	0.9711	0.9804	0.8039	0.3292	0.3357	0.9871	0.8618	0.9215	0.9635	0.9734	0.9672	0.7489
	StPDS-gRNA3	CDA1	0.33	0.0229	0.071	0	0.55	0.1667	0.0714	0.0218	0	0.1167	0.0147	0.0894
		CDA1-DBD	0.2934	0.1861	0	0.3258	0.4662	0	0.2385	0.2843	0.0311	0.2508	0	0.0589
		CDA1-HNHN	0.9115	0.9149	0.8735	0.9351	0.9788	0.9864	0.8162	0.4662	0.9682	0.7229	0.7792	0.4669
		CDA1-HNHG	0.4431	0.9654	0.5913	0.2795	0.1431	1	0.0324	0.1072	0.949	0.8685	0.5915	0.4388

## Sheet: Table S8
	Supplemental Table 8. The InDel frequency of CDA1, CDA1-DBD, CDA1-HNHN and CDA1-HNHG in potato hairy roots
	Target sites	CBE constructs	The InDel frequency of CBEs in independent transgenic hairy roots
			1	2	3	4	5	6	7	8	9	10	11	12
	StALS1-gRNA1	CDA1	0.1006	0	0.0252	0	0	0	0.1019	0	0	0	0	0
		CDA1-DBD	0	0	0	0	0	0	0	0	0	0	0	0
		CDA1-HNHN	0	0.0186	0	0	0	0	0	0	0	0	0	0.1818
		CDA1-HNHG	0	0	0	0	0	0	0	0	0	0	0	0
	StALS2-gRNA1	CDA1	0	0	0.1031	0.0816	0	0	0	0	0.0362	0.0107	0.0215	0
		CDA1-DBD	0	0	0	0	0	0	0	0	0	0	0	0
		CDA1-HNHN	0	0	0	0	0	0	0	0	0	0	0	0
		CDA1-HNHG	0	0	0	0	0	0	0	0	0	0	0	0
	StEPSPS2-gRNA1	CDA1	0.2501	0	0.0373	0	0	0.1429	0	0.0548	0	0	0	0
		CDA1-DBD	0.2005	0.4104	0	0	0.2236	0.0231	0	0	0.0777	0	0	0
		CDA1-HNHN	0	0	0.5712	0	0	0	0	0	0	0	0	0
		CDA1-HNHG	0.0133	0	0	0	0	0.7838	0	0.1515	0	0	0	0
	StEPSPS2-gRNA2	CDA1	0.12	0.0896	0.0784	0.0702	0.1126	0.0144	0.0424	0.0141	0	0.0264	0.013	0.1337
		CDA1-DBD	0.0125	0.0179	0.0471	0.0137	0	0	0.0154	0	0	0	0	0.0302
		CDA1-HNHN	0	0	0	0.0593	0	0.0205	0	0.4031	0.0123	0	0	0.4556
		CDA1-HNHG	0	0	0.2324	0.1232	0.0586	0.0127	0	0	0.0108	0	0	0
	StGBSS-gRNA1	CDA1	0.0126	0.0123	0.0265	0	0	0	0.0516	0.0677	0.0366	0.0243	0.0222	0
		CDA1-DBD	0	0.012	0	0	0.074	0.3679	0	0	0.0186	0	0	0
		CDA1-HNHN	0	0	0.0462	0	0	0	0	0	0	0	0	0
		CDA1-HNHG	0.0365	0	0	0	0.0396	0	0	0.2831	0.0871	0.0144	0.3756	0
	StPDS-gRNA1	CDA1	0.2607	0	0.1442	0.1775	0	0	0.1502	0.3353	0.4595	0.0437	0.1727	0.1105
		CDA1-DBD	0.0396	0.0378	0.0479	0.0532	0.0558	0.0427	0	0.0586	0.0504	0.0573	0.0392	0.0626
		CDA1-HNHN	0	0	0	0	0	0	0	0	0	0.0503	0	0
		CDA1-HNHG	0	0	0	0	0	0.0557	0	0.1079	0	0.0208	0	0
	StPDS-gRNA2	CDA1	0.0114	0	0	0	0.0262	0	0	0	0	0.0232	0	0
		CDA1-DBD	0.1818	0	0	0.0225	0.2133	0	0	0	0.0337	0	0	0
		CDA1-HNHN	0	0	0	0	0	0	0	0	0	0	0	0.0227
		CDA1-HNHG	0	0	0.144	0.0665	0.2486	0	0	0	0	0	0	0
	StPDS-gRNA3	CDA1	0.0762	0.2642	0.0715	0	0.0124	0.0154	0.0129	0	0	0.0427	0	0.0269
		CDA1-DBD	0.0153	0.0463	0.0361	0.1756	0.0273	0	0.0432	0.0516	0.0629	0.0565	0	0
		CDA1-HNHN	0	0	0	0.1059	0.0474	0	0	0.7467	0	0.0832	0.1919	0.5113
		CDA1-HNHG	0.5622	0.04	0.6319	0.2615	0.0753	0	0.0266	0	0.0138	0.0275	0.4924	0.1508

## Sheet: Table S9
	Supplemental Table 9. The C-to-T editing efficiency of Sdd7, Sdd7-HNHN and RF-Sdd7-HNHN in potato hairy roots
	Target sites	CBE constructs	C-to-T editing efficiency in independent transgenic hairy roots
			1	2	3	4	5	6	7	8	9	10	11	12
	StALS1-gRNA2	Sdd7	0.5782	0	0	0.1973	0.1712	0	0.4954	0.5489	0	0	0.6168	0.3614
		Sdd7-HNHN	0.1927	0.6615	0.6594	0.753	0.2363	0.0932	0.5348	0.8275	0.5037	0.1911	0.204	0.1636
		RF-Sdd7-HNHN	0.7376	0.6198	0.7065	0.9552	0.7393	0.8778	0.6572	0.6982	0.705	0.9543	0.7875	0.8122
	StALS2-gRNA2	Sdd7	0.4029	0	0	0.1976	0.0428	0	0.3927	0.5607	0	0	0.4671	0.3741
		Sdd7-HNHN	0.6781	0.191	0.617	0.6798	0.2309	0.0396	0.8318	0.5779	0.4555	0.111	0.1768	0.1198
		RF-Sdd7-HNHN	0.6752	0.6314	0.663	0.9801	0.4106	0.3714	0.644	0.3981	0.3858	0.963	0.9391	0.8149
	StDL1-gRNA1	Sdd7	0.702	0	0	0.7291	0.6336	0.029	0.1465	0.5298	0	0.0369	0.6925	0.7286
		Sdd7-HNHN	0.8189	0.7188	0.9846	0.9629	0.9637	0.6308	0.9803	0.8906	0.9362	0.7433	0.5472	0.2916
		RF-Sdd7-HNHN	0.7427	0.6346	0.7982	0.9718	0.9828	0.9329	0.5883	0.9628	0.9728	0.9558	0.9671	0.9806

## Sheet: Table S10
	Supplemental Table 10. The InDel frequency of Sdd7, Sdd7-HNHN and RF-Sdd7-HNHN in potato hairy roots
	Target sites	CBE constructs	The InDel frequency of CBEs in independent transgenic hairy roots
			1	2	3	4	5	6	7	8	9	10	11	12
	StALS1-gRNA2	Sdd7	0.0245	0	0	0	0	0	0.0183	0.0917	0	0	0	0.0183
		Sdd7-HNHN	0	0	0	0	0	0	0	0	0	0	0	0
		RF-Sdd7-HNHN	0	0	0	0	0	0	0	0	0	0	0	0
	StALS2-gRNA2	Sdd7	0.0454	0	0	0	0	0	0	0	0	0	0	0
		Sdd7-HNHN	0	0	0	0	0	0	0	0	0	0	0	0
		RF-Sdd7-HNHN	0	0	0	0	0	0	0	0	0	0	0	0
	StDL1-gRNA1	Sdd7	0	0	0.0142	0	0	0	0	0	0	0	0	0
		Sdd7-HNHN	0	0.0289	0	0	0	0.0188	0	0	0	0	0	0.0505
		RF-Sdd7-HNHN	0.0243	0.0276	0	0	0	0.0258	0.0138	0.0198	0.0155	0	0.0215	0.0166

## Sheet: Table S11
	Supplemental Table 11. The editing efficiency of CDA1 and RF-CDA1 in transgenic potato plants
	Base editor	Line	Target gene1	Base editing efficiency	P186 editing	Q184* (stop codon) editing	InDel	Target gene2	Base editing efficiency	P184 editing	Q182* (stop codon) editing	InDel
	CDA1	6	StALS1	0.0676	0.0676	0.0676	0.3454	StALS2	0.086	0.086	0.086	0.4006
	CDA1	13	StALS1	0.5052	0.4091	0.4634	0.2042	StALS2	0.6099	0.4539	0.5525	0.0293
	CDA1	14	StALS1	0.5837	0.5068	0.4163	0	StALS2	0.5374	0.4762	0.5374	0
	CDA1	20	StALS1	0.3879	0.3591	0.2736	0	StALS2	0.4119	0.4119	0.1924	0.0494
	CDA1	21	StALS1	0.1301	0.066	0.0641	0	StALS2	0.0111	0.0111	0	0
	CDA1	24	StALS1	0.6937	0.6937	0.4743	0	StALS2	0.5738	0.5738	0.5533	0.395
	CDA1	25	StALS1	0.6858	0.431	0.2548	0	StALS2	0.0887	0.0655	0.0232	0
	CDA1	26	StALS1	0.2785	0.2785	0	0.2736	StALS2	0.0471	0.0471	0	0.1063
	CDA1	34	StALS1	0.4612	0.3501	0.38	0.153	StALS2	0.6697	0.5796	0.2461	0.1273
	CDA1	35	StALS1	0.4712	0.3978	0.3413	0.0674	StALS2	0.2718	0.248	0.1049	0.496
	CDA1	36	StALS1	0.2003	0.1416	0.1781	0.3032	StALS2	0.1621	0.1447	0.1042	0.4957
	CDA1	37	StALS1	0	0	0	0	StALS2	0	0	0	0
	CDA1	38	StALS1	0.5739	0.5219	0.4533	0.2866	StALS2	0.399	0.3453	0.2741	0
	CDA1	44	StALS1	0.3935	0.2176	0.3398	0.3074	StALS2	0.8543	0.7996	0.8382	0.0643
	CDA1	45	StALS1	0	0	0	0	StALS2	0	0	0	0
	CDA1	46	StALS1	0.0209	0	0	0	StALS2	0.0175	0	0	0
	CDA1	47	StALS1	0.6079	0.5855	0.3535	0.269	StALS2	0.4912	0.4781	0.4685	0.4258
	CDA1	51	StALS1	0.3008	0.2473	0.2252	0	StALS2	0.2978	0.2213	0.2978	0
	CDA1	52	StALS1	0.016	0	0	0	StALS2	0.0165	0	0	0
	CDA1	54	StALS1	0	0	0	0	StALS2	0	0	0	0
	CDA1	55	StALS1	0	0	0	0	StALS2	0	0	0	0
	CDA1	59	StALS1	0	0	0	0	StALS2	0	0	0	0
	CDA1	60	StALS1	0.4221	0.2571	0.2315	0.0717	StALS2	0.2371	0.1878	0.1112	0.1448
	CDA1	62	StALS1	0	0	0	0	StALS2	0.0201	0	0	0
	CDA1	63	StALS1	0.5133	0.3039	0.2273	0.0171	StALS2	0.6296	0.3775	0.1645	0
	CDA1	66	StALS1	0.0193	0	0	0	StALS2	0.0221	0	0	0
	CDA1	70	StALS1	0	0	0	0	StALS2	0	0	0	0
	CDA1	71	StALS1	0.0209	0	0	0	StALS2	0.0338	0	0	0
	CDA1	73	StALS1	0	0	0	0	StALS2	0	0	0	0
	CDA1	74	StALS1	0.0229	0	0	0	StALS2	0	0	0	0
	CDA1	75	StALS1	0.4802	0.1555	0.1825	0.2745	StALS2	0.3408	0.2086	0.255	0.3369
	CDA1	76	StALS1	0.5951	0.1629	0.1261	0.2774	StALS2	0.5392	0.4162	0.3961	0.17
	CDA1	77	StALS1	0.6367	0.1531	0.3584	0.2697	StALS2	0.719	0.546	0.3993	0.0876
	CDA1	78	StALS1	0.5827	0.1869	0.2594	0.2599	StALS2	0.6158	0.4065	0.3477	0.1336
	CDA1	79	StALS1	0.7114	0.2688	0.1686	0.2885	StALS2	0.6187	0.4534	0.4495	0.1475
	RF-CDA1	1	StALS1	0.5675	0.4099	0.1147	0.0439	StALS2	0.7014	0.545	0.3568	0
	RF-CDA1	2	StALS1	0.4574	0.3222	0.115	0.055	StALS2	0.2424	0.1515	0.1497	0.3831
	RF-CDA1	3	StALS1	0.628	0.4103	0.2098	0.283	StALS2	0.5196	0.3282	0.0275	0.3855
	RF-CDA1	4	StALS1	0.1806	0.0991	0.1228	0.1494	StALS2	0.2353	0.1643	0.0325	0.559
	RF-CDA1	5	StALS1	0.5264	0.0769	0.2744	0.2508	StALS2	0.3445	0.3181	0.065	0.4151
	RF-CDA1	6	StALS1	0.1376	0.0921	0.1218	0.3004	StALS2	0.3262	0.1235	0.1716	0.0845
	RF-CDA1	7	StALS1	0.587	0.4255	0.3208	0.0145	StALS2	0.6086	0.2001	0.3562	0.0715
	RF-CDA1	8	StALS1	0.1916	0.1172	0.1447	0.6753	StALS2	0.5787	0.1663	0.3312	0.1147
	RF-CDA1	9	StALS1	0.1419	0.061	0.1123	0	StALS2	0.3319	0.2617	0.0277	0
	RF-CDA1	10	StALS1	0.392	0.3481	0.0647	0.3036	StALS2	0.3912	0.1641	0.3912	0.5668
	RF-CDA1	11	StALS1	0.521	0.2628	0.4928	0.1878	StALS2	0.2356	0.0782	0.1608	0.4049
	RF-CDA1	12	StALS1	0.4946	0.3197	0.3304	0.2809	StALS2	0.7042	0.3381	0.3031	0.0625
	RF-CDA1	13	StALS1	0.5858	0.3074	0.5027	0.2467	StALS2	0.8183	0.4917	0	0.1505
	RF-CDA1	15	StALS1	0.5382	0.3317	0.4321	0.2272	StALS2	0.7452	0.4	0.1096	0.1261
	RF-CDA1	16	StALS1	0.0728	0.0458	0.047	0	StALS2	0.0612	0.0612	0	0
	RF-CDA1	17	StALS1	0.3985	0.3084	0.038	0.1127	StALS2	0.2766	0	0	0.6951
	RF-CDA1	18	StALS1	0.4032	0.1088	0.0304	0.0656	StALS2	0.0968	0	0	0.6937
	RF-CDA1	19	StALS1	0.4046	0.3234	0.3519	0.2662	StALS2	0.791	0.5117	0	0.1658
	RF-CDA1	20	StALS1	0.3908	0.3116	0.3169	0.3204	StALS2	0.7977	0.4448	0	0.1728
	RF-CDA1	21	StALS1	0.5129	0.25	0.4253	0.2241	StALS2	0.2791	0	0.0864	0.4751
	RF-CDA1	22	StALS1	0.3855	0.2887	0.3032	0.3032	StALS2	0.8364	0.5202	0	0.1636
	RF-CDA1	23	StALS1	0.4635	0.3573	0.362	0.2722	StALS2	0.8841	0.5493	0.0326	0.1159
	RF-CDA1	24	StALS1	0.4186	0.3106	0.3482	0.2478	StALS2	0.6838	0.4534	0	0.2948
	RF-CDA1	28	StALS1	0.4488	0.2981	0.3333	0.2548	StALS2	0.8616	0.4723	0	0.0988
	RF-CDA1	29	StALS1	0.5513	0.2796	0.298	0.3206	StALS2	0.8392	0.521	0	0.1608
	RF-CDA1	30	StALS1	0.3274	0.2246	0.2246	0.4861	StALS2	1	0.6104	0	0
	RF-CDA1	31	StALS1	0.3699	0.0352	0.2927	0.458	StALS2	0.8554	0.5112	0	0.1446
	RF-CDA1	32	StALS1	0.4277	0.3053	0.3673	0.295	StALS2	0.8511	0.5277	0	0.1488
	RF-CDA1	33	StALS1	0.5695	0.3004	0.544	0.246	StALS2	0.8096	0.5033	0	0.1904
	RF-CDA1	34	StALS1	0.5623	0.2909	0.479	0.2584	StALS2	0.8284	0.5134	0.0335	0.1716
	RF-CDA1	35	StALS1	0.502	0.0611	0.2497	0.4104	StALS2	0.2064	0.0592	0.0672	0.4336
	RF-CDA1	36	StALS1	0.4247	0.2804	0.302	0.2912	StALS2	0.764	0.5073	0.045	0.1655
	RF-CDA1	37	StALS1	0.5057	0.0247	0	0.2701	StALS2	0.3406	0.3103	0	0.2566
	RF-CDA1	38	StALS1	0.2005	0.1306	0.1094	0.3312	StALS2	0.2705	0.2705	0.4718	0.6462
	RF-CDA1	39	StALS1	0.4432	0.3129	0.3415	0.2399	StALS2	0.761	0.4504	0.0381	0.1767
	RF-CDA1	40	StALS1	0.2494	0	0.2494	0	StALS2	0.0375	0	0.0375	0
	RF-CDA1	41	StALS1	0.4512	0.1634	0.3569	0.11365	StALS2	0.1873	0.073	0.0793	0.4159
	RF-CDA1	42	StALS1	0.7958	0.7681	0.5121	0	StALS2	0.9581	0.2383	0.9581	0
	RF-CDA1	43	StALS1	0.7905	0.7019	0.4948	0	StALS2	0.9775	0.7829	0.4296	0
	RF-CDA1	44	StALS1	0.557	0.3675	0.2486	0.2564	StALS2	0.7864	0	0	0.1778
	RF-CDA1	45	StALS1	0.35	0	0.35	0	StALS2	0.0259	0	0.0259	0
	RF-CDA1	46	StALS1	0.5197	0.0373	0.2849	0.0907	StALS2	0.7316	0.4182	0.4794	0.0524

## Sheet: Table S12
	Supplemental Table 12. The editing efficiency of Sdd7, Sdd7-HNHN and RF-Sdd7-HNHN in transgenic potato plants
	Base editor	Line	Target gene 1	Base editing efficiency	P186 editing	Q184* (stop codon) editing	InDel	Target gene 2	Base editing efficiency	P184 editing	Q182* (stop codon) editing	InDel
	Sdd7	1	StALS1	0.0132	0.0132	0	0	StALS2	0	0	0	0
	Sdd7	2	StALS1	0	0	0	0	StALS2	0	0	0	0
	Sdd7	3	StALS1	0.0187	0.0187	0	0	StALS2	0	0	0	0
	Sdd7	4	StALS1	0	0	0	0	StALS2	0	0	0	0
	Sdd7	5	StALS1	0.018	0.018	0	0	StALS2	0	0	0	0
	Sdd7	6	StALS1	0.2762	0.2762	0	0	StALS2	0.2432	0.2432	0.1423	0
	Sdd7	7	StALS1	0	0	0	0	StALS2	0	0	0	0
	Sdd7	8	StALS1	0	0	0	0	StALS2	0	0	0	0
	Sdd7-HNHN	1	StALS1	0.4628	0.4628	0	0	StALS2	0.0228	0.0228	0	0
	Sdd7-HNHN	2	StALS1	0.0432	0.0432	0	0	StALS2	0.0619	0.0619	0	0
	Sdd7-HNHN	3	StALS1	0.5425	0.5425	0.2338	0	StALS2	0.4513	0.4513	0	0
	Sdd7-HNHN	4	StALS1	0.5118	0.5118	0	0	StALS2	0.5587	0.5587	0	0
	Sdd7-HNHN	5	StALS1	0.0402	0.0402	0	0	StALS2	0.376	0.376	0	0
	Sdd7-HNHN	6	StALS1	0.4978	0.4978	0	0	StALS2	0.4916	0.4916	0	0
	Sdd7-HNHN	7	StALS1	0.0734	0.0734	0	0	StALS2	0.0568	0.0568	0	0
	Sdd7-HNHN	8	StALS1	0.2818	0.2818	0	0	StALS2	0.0679	0	0.0679	0
	Sdd7-HNHN	9	StALS1	0.0782	0.0782	0	0	StALS2	0.027	0.027	0	0
	Sdd7-HNHN	12	StALS1	0	0	0	0	StALS2	0.0298	0	0	0
	Sdd7-HNHN	13	StALS1	0	0	0	0	StALS2	0	0	0	0
	Sdd7-HNHN	14	StALS1	0	0	0	0	StALS2	0	0	0	0
	Sdd7-HNHN	15	StALS1	0	0	0	0	StALS2	0.0403	0.0403	0	0
	Sdd7-HNHN	16	StALS1	0	0	0	0	StALS2	0	0	0	0
	Sdd7-HNHN	17	StALS1	0.0668	0.0668	0	0	StALS2	0.0604	0.0604	0	0
	Sdd7-HNHN	19	StALS1	0	0	0	0	StALS2	0	0	0	0
	Sdd7-HNHN	20	StALS1	0	0	0	0	StALS2	0	0	0	0
	Sdd7-HNHN	21	StALS1	0.1262	0.1262	0	0	StALS2	0.0544	0.0544	0	0
	Sdd7-HNHN	22	StALS1	0.0428	0.0428	0	0	StALS2	0.0576	0	0.0576	0
	Sdd7-HNHN	23	StALS1	0.4818	0.4818	0	0	StALS2	0.654	0.654	0	0
	RF-Sdd7-HNHN	1	StALS1	0.1237	0.104	0	0	StALS2	0.8237	0	0.8237	0
	RF-Sdd7-HNHN	2	StALS1	0.0474	0.0474	0	0	StALS2	0	0	0	0.3413
	RF-Sdd7-HNHN	3	StALS1	0.1439	0.1439	0	0	StALS2	0.3515	0.1701	0.0302	0.0284
	RF-Sdd7-HNHN	4	StALS1	0.2445	0.0692	0.2445	0.2209	StALS2	0.5247	0.4857	0.039	0
	RF-Sdd7-HNHN	5	StALS1	0.171	0.171	0	0	StALS2	0.1708	0.1708	0	0
	RF-Sdd7-HNHN	6	StALS1	0.9433	0.9433	0	0	StALS2	0.9507	0.9507	0	0
	RF-Sdd7-HNHN	7	StALS1	0.9417	0.9417	0	0	StALS2	1	1	0	0
	RF-Sdd7-HNHN	8	StALS1	1	1	0.2597	0	StALS2	1	1	0	0
	RF-Sdd7-HNHN	9	StALS1	1	1	0	0	StALS2	1	1	0	0
	RF-Sdd7-HNHN	10	StALS1	0.9143	0.9143	0	0	StALS2	0.8333	0.8333	0	0
	RF-Sdd7-HNHN	11	StALS1	0.2458	0.2458	0	0	StALS2	0.0831	0.0831	0	0
	RF-Sdd7-HNHN	12	StALS1	0.7638	0.7638	0.2511	0.2362	StALS2	0.973	0.973	0	0.8739
	RF-Sdd7-HNHN	13	StALS1	0.1171	0.1171	0	0	StALS2	0.2734	0.2734	0	0
	RF-Sdd7-HNHN	14	StALS1	0.7164	0.7164	0.0371	0	StALS2	0.6979	0.6979	0.1193	0

[truncated: 2 more sheets: Table S13, Table S14]
